# Supplementary material for: Integrin β1/FAK/SRC signal pathway is involved in autism spectrum disorder in Tspan7 knockout rats
Source: Life Sci Alliance. 2022 Dec 20;6(3):e202201616. doi: 10.26508/lsa.202201616 (PMC9768919; doi:10.26508/lsa.202201616)
Supplement: Supplementary file 1 [file LSA-2022-01616_SdataF1.1.xlsx]

## Sheet: Sheet1
Figure1B
	heart			liver			spleen			lung			kidney			brain
	Mean	SD	N	Mean	SD	N	Mean	SD	N	Mean	SD	N	Mean	SD	N	Mean	SD	N
human	26.328	15.797	3	10.828	2.039	3	50.777	5.919	3	42.145	9.601		29.489	4.156	3	304.653	90.853	3
rat	34.5914	2.65865	8	44.036	9.27043	8	53.1787	4.55105	8	221.376	37.1456	8	27.5791	2.10718	8	304.653	21.1008	8
mouse	37.0577		1	5.90468		1	7.35129		1	187.397		1	21.3038		1	304.653		1
Figure1C
CTL	ASD
923	204
766	254
989	620
Figure1D
CTL	29488.9	10973.7	25867	23244.5	19238.7	23514.9	22824.4	24692.5	1933.35	26291.7	28504.5	21428.4	22943.5	24170	19878.6	17038.1	22115.1	25558.6	29443	27844.4	25163.5	20847	16493.3	26293.6	28577.3	22914	22563.6	26449.4	25306.5	29583.7	22341.2	21716.2	24772.2	17791.8	23235.9	23713.8	22093.6	24644.7	21415.5	27985.3	23844.2	24549.3	24499.3	25362.2	28169.6	25872.4	23766.2	27892.2	21441.8
HD	29022.3	21501.7	22679.2	23152.2	17104.6	23138.8	20145.7	22588.2	21033.7	15206.7	12674.5	20834.8	21714.9	23539.8	18426.6	17450.6	21226	20395.6	24352.6	23690.8	20570.6	23759.7	18823.3	23432.5	20896.1	20386.1	18739.5	30532.9	20567.5	17384.2	22890.1
Figure1E
	CTL																				PD
putamen	11.0281	12.2994	11.9466	11.6667	8.3315	11.0207	8084.99	4712.03	5336.55	7848.45	11249.4										11.3893	10.4302	11.7506	10.7179	11.6753	10.1658
Prefrontal	12.0712	11.6622	11.9504	10.8724	12.1934	10.8049	11.3235	11.3989	10.8291	11.8501	12.0847	12.2401	11.4171	11.7492	12.1911						11.1416	11.5168	11.0661	10.5458	11.8805	11.38	11.013	11.4393	11.5922	11.728	11.8552	11.7762	11.7337	9.93758
Substantia nigra	9.72742	8.97077	10.4704	8.75222	10.2305	7.78458	8.61248	9.52047	8.27207	9.73198	10.3075	9.89243	8.36302	10.5675	9.95983	4014.64	3459.57	3211.54			9.24802	8.97047	9.33467	8.94181	8.64194	9.5065	8.35704	9.94802	9.65615	7.27276	9.88111
Figure1F
	CTL																				AD
Frontal cortex	13.1028	13.1545	12.8801	13.0419	13.2117	12.7638	13.0598	13.0175	12.9512	13.3079	13.2547	13.1219	13.0515	13.155	13.0327	12.5084	12.8348	12.8294			12.6966	12.7462	12.3547	12.5087	12.8395	12.5879	12.5595	12.9538	13.0598	12.8428	13.0001	13.0132	13.0301	13.0089	12.5786
Temporal cortex	13.2779	12.979	13.1145	13.2484	13.0747	13.0454	12.9338	13.0439	13.2966	13.0816	12.9249	13.1437	13.069	13.2304	13.0306	13.0807	13.0043	12.9004	13.0612		12.7147	12.8644	13.043	12.7566	13.0751	13.0179	13.0199	13.1449	13.155	12.7632
Hippocampus	12.9514	13.0334	13.1241	13.1235	12.9479	12.5198	12.8493	12.7426	12.7426	12.8733	11.0607										12.3907	12.3557	12.146	12.1636	12.468	13.0357	12.2244
Figure1H
Heart			Liver			spleen			Lung			Kidney			Brain
0.317536	0.318135	0.484007	0.710431	0.741479	0.713745	0.823492	0.886088	0.821709	1.06584	1.07617	1.02774	0.351616	0.41562	0.360722	1.31185	1.37435	1.15793
Figure1J
Heart			Liver			spleen			Lung			Kidney			Brain
0.042226	0.223086	0.059116	0.096388	0.284504	0.100627	0.097737	0.084764	0.114298	1.34215	1.42494	1.24972	0.212067	0.27183	0.217026	1.78851	1.87681	1.67527
[truncated: 5 more columns]
