# Supplementary material for: Integrin β1/FAK/SRC signal pathway is involved in autism spectrum disorder in Tspan7 knockout rats
Source: Life Sci Alliance. 2022 Dec 20;6(3):e202201616. doi: 10.26508/lsa.202201616 (PMC9768919; doi:10.26508/lsa.202201616)
Supplement: Supplementary file 4 [file LSA-2022-01616_SdataF2.2.xlsx]

## Sheet: Sheet1
Figure2C
P0						0.5M						1M						2M						4M
0.185321	0.212648	0.150654	0.024126	0.030819	0.095457	0.254357	0.23305	0.197532	0.649968	0.983025	0.649884	0.348356	0.270828	0.190689	1.31068	1.19197	0.678359	0.326066	0.398002	0.22326	1.18046	1.461	0.787927	0.332836	0.112796	0.393963	1.44096	1.34439	0.539596
Figure2G
WT	Tspan7-/-
1.59735	0.107508
1.65757	0.116248
1.45386	0.117571
Figure2H
WT	269.7	283.5	251.6	335.1	262.8	302.4	255.5	245.1	253.7	258.8	261.4
TSPAN7	228	258.2	243	238.9	281.8	245.3	255.3	274.5	264.8	260.4	256.1
