# Supplementary material for: Integrin β1/FAK/SRC signal pathway is involved in autism spectrum disorder in Tspan7 knockout rats
Source: Life Sci Alliance. 2022 Dec 20;6(3):e202201616. doi: 10.26508/lsa.202201616 (PMC9768919; doi:10.26508/lsa.202201616)
Supplement: Supplementary file 6 [file LSA-2022-01616_SdataFS1.2.xlsx]

## Sheet: 1
FigureS1B
WT	TSPAN7-KO
0.599513	0.491886
0.531326	0.378643
0.572828	0.49168
0.373765	0.464699
0.420295	0.389842
FigureS1C
WT	TSPAN7-KO
0.364628	0.507303
0.844687	0.593396
0.364032	1.03428
0.837692	0.147691
FigureS1D
WT	TSPAN7-KO
0.98314	0.255923
1.06055	0.421352
0.845991	1.05431
0.883585	1.62619
FigureS1E
WT	TSPAN7-KO
0.24494	0.162277
0.243379	0.2217
0.169905	0.189991
0.372802	0.370174
FigureS1F
WT	TSPAN7-KO
0.673403	0.782428
0.609024	0.702921
1.09429	0.652046
1.00264	0.773623
FigureS1G
	WT				Tspan7-/-
2W	29.4	31.3	33.7	25.7	26	26.8	30.1	29.5
3W	56.9	62	69	53.1	54.8	52.8	58.6	60
4W	96.2	102.1	109.6	90.3	94.5	87.6	93.6	100.2
8W	190.3	235	217.8	214.3	235	206.8	191.3	205.2
