# Supplementary material for: Integrin β1/FAK/SRC signal pathway is involved in autism spectrum disorder in Tspan7 knockout rats
Source: Life Sci Alliance. 2022 Dec 20;6(3):e202201616. doi: 10.26508/lsa.202201616 (PMC9768919; doi:10.26508/lsa.202201616)
Supplement: Supplementary file 7 [file LSA-2022-01616_SdataF3.xlsx]

## Sheet: Sheet1
Figure3B
WT															Tspan7-/-
59	4	23	23	21	6	5	8	7	8	28	2	6			21	8	52	14	33	47	24	56	21	32	22	13	47
Figure3C
WT															Tspan7-/-
4	2	1	2	1	1	2	2	1	2	2	1	2			4	2	8	3	5	6	7	8	2	4	4	4	6
Figure3D
WT															Tspan7-/-
581.594	659.641	505.022	599.755	502.078	548.913	516.291	542.073	555.125	580.995	585.792	605.81	605.02			640.858	590.807	616.247	619.499	519.44	558.566	551.317	526.352	483.478	781.377	673.003	528.314	490.112
Figure3F
WT															Tspan7-/-
64.116	60.9415	76.1341	60.032	81.0855	65.9936	75.7016	59.6737	59.2593	75.7692	65.1568	72.2798	72.9622			42.7949	54.0497	36.7449	35.9748	56.6728	55.855	48.4817	85.0394	63.7066	52.3179	64.7541	55.3922	73.7327
Figure3H
WT															Tspan7-/-
79.1096	79.1809	85.7605	85.3035	86.0987	79.6774	85.101	73.913	73.3624	71.9178	80.5344	68.1452	77.9923			74.2537	68.7097	71.3355	81.3688	72.0848	68.3432	76.9231	64.3172	72.1429	59.7173	69.0476	76.4706	51.8006
Figure3I
WT															Tspan7-/-
292	293	309	313	446	310	396	253	229	292	262	248	259			268	310	307	263	283	338	273	227	280	283	378	238	361
Figure3J
WT															Tspan7-/-
431.451	333.104	256.428	352.506	543.71	325.107	391.565	362.909	467.149	334.44	422.801	403.334	494.07			343.239	300.87	374.293	343.944	337.896	367.697	440.487	359.977	419.065	488.383	525.196	443.627	360.385
Figure3L
WT															Tspan7-/-
60	81.8182	84.6154	82.3529	91.6667	75	90	78.5714	68.75	76.9231	64.2857	76.9231	53.3333			46.1538	50	57.1429	73.3333	76.9231	56.25	66.6667	50	56.25	85.7143	64.7059	61.5385	70
Figure3M
WT															Tspan7-/-
145.39	235.789	209.115	263.43	197.758	171.354	196.494	286.071	277.607	252.501	270.338	279.459	248.379			231.188	230.086	172.779	235.759	220.289	239.073	231.826	293.459	326.736	312.568	306.798	336.048	272.798
Figure3N
	WT															Tspan7-/-
Day1	42.185	59.9	58.835	38.535	17.925	59.335	55.485	51.765	60	60	48.29	60	37.89			58.135	58.165	35.54	57.065	43.535	58.365	55.935	60	60	60	60	60	60
Day2	61.865	62.165	38.02	59.545	19.825	35.715	37.255	60	41.4	41.365	60	37.335	34.3			50.995	60.87	53.485	35.685	46.415	56.53	59.57	60	60	60	60	43.1	60
Day3	49.425	61.63	61.4	61.2	20.675	18.34	36.745	60	37.325	39.545	28.3	44.92	60			60.8	41.985	31.02	28.345	41.02	61.235	61.4	60	60	21.38	60	45.695	60
Day4	48	29.5	10.495	24.81	20.065	37.505	36.52	57.9	61.135	37.57	35.43	29.565	36.33			48.17	41.325	43.28	59.865	46.59	60.33	35.815	47.035	60.33	40.82	57.865	35.215	40.81
Day5	32.855	24.12	10.875	39.465	10.55	34.655	43.375	35.235	16.27	46.175	15.5	17.695	43.65			45.555	29.46	61.505	13.625	30.385	61.605	45.53	37.535	61.23	36.615	60.935	27.97	60.9
Figure3O
WT													Tspan7-/-
2	3	0	2	2	0	3	0	5	0	3	4	2	0	1	0	2	1	1	1	2	0	0	0	0	0
Figure3P
WT													Tspan7-/-
46.13	34.4	46.93	50.66	37.07	51.36	48.33	66.73	37.87	51.2	42.13	58.67	42.4	36.54	50.47	39.47	48.8	45.4	34.8	56.27	24.27	32	38.67	30.14	36.8	29.33
Figure3Q
WT															Tspan7-/-
239.163	255.804	277.655	243.722	253.016	302.881	266.364	243.636	244.973	242.366	222.732	219.363	214.104	182.988	234.453	186.818	256.313	270.556	366.809	154.885	266.584	187.548	373.61	318.587	270.237	304.017	336.048	272.798
