# Supplementary material for: Integrin β1/FAK/SRC signal pathway is involved in autism spectrum disorder in Tspan7 knockout rats
Source: Life Sci Alliance. 2022 Dec 20;6(3):e202201616. doi: 10.26508/lsa.202201616 (PMC9768919; doi:10.26508/lsa.202201616)
Supplement: Supplementary file 8 [file LSA-2022-01616_SdataF4.xlsx]

## Sheet: Sheet1
Figure4B
	WT						Tspan7-/-
hippo	112.6	122.6	119.3	115.3	128.9	139.5	106.2	116.3	118.7	97.7	95.1	105.2
cortex	485.9	525.2	613.7	588.9	524.5	575.5	489.7	532.3		487.2	504.8	482.8
cerebellum	314.4		327.9	332.5	315.5		339.2	314.8		289.9	293.6	397.3
cerebrum	1195.2	1149.5	1268.8	1484.1	1388.8	1526.5	1300.2	1304		1318.8	1330.9	1293.7
Figure4C
WT													TSPAN7-KO
7.08565	6.8007	7.15819	5.59236	7.02055	6.03175	7.2955	6.95226	7.07134	6.93956	6.60406	7.15137		7.57895	6.02634	7.03292	7.19967	6.38751	6.80391	6.77243	5.86521	6.85045	6.64363	6.59117	4.57163	3.98722
Figure4E
WT						TSPAN7-KO
	91	112	79	88	93	63	74	78	82	68	83
Figure4F
WT						TSPAN7-KO
	63	54	67	67	71	49	42	58	61	47	55
Figure4G
WT						TSPAN7-KO
	51	55	56	60	62	55	44	51	48	41	44
Figure4H
WT						TSPAN7-KO
	281	325	276	333	273	351	273	354	291	285	265
Figure4I
WT						TSPAN7-KO
	162	138	161	157	135	153	144	136	155	141	145
Figure4K
WT						TSPAN7-KO
82	68	67	70	72		52	65	62	55	64	59
Figure4L
WT						TSPAN7-KO
50	44	40	47	50		38	37	38	50	37	34
Figure4M
WT						TSPAN7-KO
42	52	44	46	51		45	41	33	41	39	30
Figure4N
WT						TSPAN7-KO
273	301	232	329	257		264	310	265	297	242	371
Figure4O
WT						TSPAN7-KO
131	174	120	141	124		137	134	105	146	130	95
