# Supplementary material for: Integrin β1/FAK/SRC signal pathway is involved in autism spectrum disorder in Tspan7 knockout rats
Source: Life Sci Alliance. 2022 Dec 20;6(3):e202201616. doi: 10.26508/lsa.202201616 (PMC9768919; doi:10.26508/lsa.202201616)
Supplement: Supplementary file 9 [file LSA-2022-01616_SdataF5.xlsx]

## Sheet: Sheet1
Figure5A
WT							TSPAN7-KO
1.03	1.003	1.101	0.849	0.906	1.143		0.888	0.897	0.911	0.761	0.781	0.808
Figure5B
WT							TSPAN7-KO
1.238	1.137	0.902	0.903	0.851	1.027		0.856	0.635	0.796	0.934	0.728	0.81
Figure5C
WT							TSPAN7-KO
0.992	1.054	0.967	0.879	0.958	1.173		0.861	0.841	0.896	0.814	0.922	0.906
Figure5D
WT							TSPAN7-KO
1.111	1.377	1.076	1.002	0.884	0.685		0.77	0.812	0.932	0.886	0.692	0.627
Figure5E
WT							TSPAN7-KO
1.521	0.927	0.663	0.694	0.958	1.599		0.626	0.782	1.375	1.171	1.137	1.358
Figure5F
WT							TSPAN7-KO
1.037	0.986	0.938	0.916	1.068	1.063		1.158	1.048	0.92	0.88	0.988	0.972
Figure5G
WT							TSPAN7-KO
1.085	1.146	0.912	0.925	0.98	0.969		0.975	0.985	1.097	0.931	1.033	1.01
Figure5H
WT							TSPAN7-KO
0.962	1.048	0.908	0.92	1.066	1.117		1.038	0.951	1.018	0.99	1.051	1.016
Figure5I
WT							TSPAN7-KO
1.158	1.126	0.844	0.873	0.878	1.216		0.923	0.808	1.092	0.977	0.859	0.925
