# Supplementary material for: Integrin β1/FAK/SRC signal pathway is involved in autism spectrum disorder in Tspan7 knockout rats
Source: Life Sci Alliance. 2022 Dec 20;6(3):e202201616. doi: 10.26508/lsa.202201616 (PMC9768919; doi:10.26508/lsa.202201616)
Supplement: Supplementary file 10 [file LSA-2022-01616_SdataF6.xlsx]

## Sheet: Sheet1
Figure6B
X	WT																		TSPAN7-/-
10	7	6	6	1	4	2	4	4	8	11	11	4	8	6	5	6	10	6	8	3	4	9	4	6	6	5	7	6	4	3	10	4	4	4	11	8
20	5	9	16	14	9	18	9	13	10	13	19	13	8	13	15	13	7	8	9	11	6	12	10	13	14	8	12	12	7	9	6	11	7	9	9	11
30	8	12	20	16	9	19	8	12	20	14	16	15	9	16	15	11	11	14	13	15	7	14	8	14	18	10	17	13	9	10	8	11	9	12	10	9
40	19	17	19	18	17	13	11	14	16	19	17	17	13	17	24	15	29	17	9	17	8	11	7	10	10	9	21	15	10	14	11	14	9	12	10	7
50	20	19	18	18	13	24	12	20	24	20	19	16	19	21	18	19	21	15	11	22	9	13	14	15	14	15	22	14	10	5	16	10	6	11	10	6
60	20	17	17	12	17	16	15	18	27	26	24	19	23	29	16	20	23	20	10	19	7	4	7	10	9	20	16	10	20	7	16	16	16	18	7	7
70	25	10	11	20	15	18	23	22	20	16	24	24	19	23	15	18	23	20	14	19	9	15	11	8	11	19	18	11	15	12	14	15	12	15	15	12
80	14	15	10	20	22	17	19	19	21	24	25	26	21	26	12	15	19	19	8	20	11	10	10	8	13	9	22	16	19	15	16	11	12	7	12	13
90	10	19	11	18	16	13	21	18	19	19	29	32	23	17	12	18	23	18	12	19	9	8	12	9	9	14	15	9	23	13	19	12	12	10	9	15
100	21	16	7	10	15	19	22	17	15	18	30	31	19	24	14	16	19	20	7	17	14	9	14	7	14	17	9	11	16	12	19	10	11	9	7	8
110	16	12	20	6	13	21	15	17	23	28	13	25	17	21	3	14	14	15	8	19	12	7	14	7	11	12	10	15	13	10	12	5	6	16	11	5
120	19	11	9	9	15	10	10	19	12	18	6	18	15	8	6	14	9	15	8	13	8	10	9	5	10	15	11	7	10	3	8	8	6	7	6	4
130	15	8	15	7	12	12	17	17	10	19	13	21	13	20	9	13	11	4	4	10	7	10	12	6	9	11	9	11	5	4	8	5	4	6	7	6
140	13	11	23	9	11	7	14	14	12	21	7	16	10	9	9	12	12	9	9	9	8	12	8	3	10	13	9	3	3	2	3	3	6	3	4	5
150	10	9	14	6	9	7	13	10	9	17	11	15	6	4	8	8	9	9	5	16	14	4	6	4	12	9	6	4	5	2	5	3	5	4	4	6
160	8	11	9	5	8	3	13	6	5	14	9	22	5	3	8	14	9	6	5	8	9	4	4	4	8	6	5	3	2	4	3	8	6	6	7	5
170	6	7	7	4	11	3	13	7	8	12	5	15	3	7	10	9	5	5	4	8	7	8	6	7	5	5	3	6	2	4	3	3	4	4	3	2
180	11	4	5	8	9	2	13	7	9	8	8	9	3	2	5	7	7	4	4	11	6	9	3	18	8	6	3	4	2	6	2	5	5	5	3	2
190	9	2	3	7	7	2	12	6	21	9	7	5	2	4	5	5	10	4	4	9	5	7	4	7	4	6	2	4	3	5	3	6	5	3	4	2
200	6	2	5	5	4	2	5	5	5	9	5	8	2	3	6	3	10	3	3	7	6	8	6	5	5	3		3	3	4	2	6	4	3	2
210	5	2	7	6	5	2	11	5	3	4	5	10	2	4	4	3	4	3	2	3	5	6	9	12	7	4		8	3	4	2	5	3	3	2
220	4	2	2	5	5	3	15	3	6	4	2	6		3	8	2	4			8	6	10	9	6	6	4		6	2	3	2	4	4	6
230	6	2		2	4	3	6		6	4	1	11		5	4	2	3			8	7	3	10	3	7	3		7	3	1		5	4	5
240	6			7	7	2	3		4	4	1	9		2	3	1	3			6	3	4	1	4	5	10		6		1		4	4	5
250	17			7	3	4	6		4	2	1	7			3		2			5	1	3	1	4	6	4		8		1		4	4	3
260	13			14		3	3		5	3	2	6					4			3	1	3		4	5	3		4		1		3	3	3
270	8			8			3		4	1	2	6					1			2	1	2		4	3	3		3		1		4		4
280	7			7			4		4	3	1	6					1				8	4			2			1		1.374		3
290	4			6			4		3	2	1	4									4	6			1			1		0.844		1
300	2			3			2		1	2	1	8									1	2						1
310	2			3			6		2	2		4										3						2
	1			2			5			2		5										3
										4		2
												5
												6
												4
Figure6E
	WT																		TSPAN7-/-
Total	17	18	15	14	16	15	15	17	15	12	16	17	18	16	14	14	16	16	11	12	8	8	8	9	8	6	7	6	8	8	9	8	6	6	8	8
Filopodia	0	0	1	1	0	1	1	1	0	2	2	0	0	1	2	1	0	2	0	0	2	0	1	0	0	1	0	0	0	1	1	2	0	0	1	0
Long thin	0	2	2	1	3	1	3	4	2	3	3	5	1	1	2	0	1	2	3	1	0	0	1	1	1	1	1	0	2	0	0	0	0	0	0	1
Thin	2	1	2	1	3	3	4	3	5	0	3	4	5	3	0	3	4	1	2	3	0	0	0	2	2	0	0	0	1	0	0	1	0	2	0	0
Stubby	0	0	0	1	2	1	0	1	2	1	0	0	1	1	0	0	0	0	0	0	0	0	0	0	0	0	0	0	0	0	0	0	0	0	0	2
Mush	15	15	10	10	8	9	7	8	6	6	8	8	11	10	10	10	11	11	6	8	6	8	6	6	5	4	6	6	5	7	8	5	6	4	7	5
Figure6F
	WT																		TSPAN7-/-
Total	17	18	15	15	15	19	17	16	14	18	17	14	15	14	16	15	13	15	9	10	5	9	7	7	7	8	7	9	7	11	7	8	11	6	8	8
Filopodia	1	3	2	1	1	0	0	0	2	0	1	0	0	0	1	0	1	0	0	2	0	0	0	0	1	0	0	1	2	4	1	2	1	1	1	2
Long thin	3	3	4	1	4	0	3	2	1	3	1	1	2	0	2	2	1	2	1	1	0	2	1	1	2	0	2	0	0	1	0	1	2	4	1	2
Thin	2	1	3	0	3	2	3	2	1	1	0	1	0	0	2	0	0	2	0	1	0	0	1	0	0	1	0	1	1	1	0	0	2	1	0	3
Stubby	1	0	0	1	2	0	0	0	0	0	0	0	0	1	0	0	0	0	0	0	0	0	0	0	0	0	0	0	0	0	0	0	0	0	0	0
Mush	8	8	10	14	6	12	12	13	10	11	12	14	13	12	10	10	12	13	8	6	5	7	5	6	4	7	5	7	4	5	6	5	6	5	7	4
