# Supplementary material for: Integrin β1/FAK/SRC signal pathway is involved in autism spectrum disorder in Tspan7 knockout rats
Source: Life Sci Alliance. 2022 Dec 20;6(3):e202201616. doi: 10.26508/lsa.202201616 (PMC9768919; doi:10.26508/lsa.202201616)
Supplement: Supplementary file 11 [file LSA-2022-01616_SdataF7.xlsx]

## Sheet: Sheet1
Figure7B
WT	TSPAN7
709	550
781	533
926	571
Figure7D
WT	TSPAN7
594	365
522	251
740	273
Figure7F
WT	TSPAN7
581	362
899	319
556	364
Figure7H
WT	TSPAN7
632	485
638	353
537	337
Figure7J
WT	TSPAN7
781	543
712	412
651	506
