# Supplementary material for: Integrin β1/FAK/SRC signal pathway is involved in autism spectrum disorder in Tspan7 knockout rats
Source: Life Sci Alliance. 2022 Dec 20;6(3):e202201616. doi: 10.26508/lsa.202201616 (PMC9768919; doi:10.26508/lsa.202201616)
Supplement: Supplementary file 13 [file LSA-2022-01616_SdataF8.2.xlsx]

## Sheet: Sheet1
Figure8C
WT	1.569	1.172	2.304	1.389	0.954	2.463	4.162	1.083	1.294
Tspan7-/-	0.474	0.586	0.645	0.409	0.367	1.826	0.337	0.508	1.224
Figure8D
WT	TSPAN7-KO
0.727656	0.287879
1.16587	0.246963
1.16025	0.40072
0.629092	0.567845
0.623678	0.337683
1.11706	0.282584
Figure8E
WT	TSPAN7-KO
0.467883	0.377999
0.552463	0.425705
0.170919	0.363589
0.297336	0.588815
0.409178	0.268771
0.359202	0.344068
Figure8F
WT	TSPAN7-KO
1.07119	0.994024
1.33166	0.603705
1.23401	0.823901
1.05732	0.531336
0.985113	0.483397
1.00279	0.200145
Figure8G
WT	TSPAN7-KO
2.67504	0.112157
1.63441	0.392049
1.1479	1.1356
1.08366	0.466972
0.808546	0.364871
0.965076	0.571826
Figure8H
WT	TSPAN7-KO
0.191624	0.129477
0.418599	0.107121
0.684843	0.068219
0.279573	0.104435
0.214762	0.122391
0.342867	0.201929
Figure8I
WT	TSPAN7-KO
1.16124	0.4812
1.10972	0.216702
1.24823	0.179983
1.56867	0.59376
1.15008	0.471909
1.07053	0.497298
Figure8J
WT	TSPAN7-KO
0.69974	0.578752
0.690031	0.371816
1.07641	0.357271
1.38642	0.180858
1.28968	0.379725
0.631134	0.318885
Figure8K
WT	TSPAN7-KO
2.74852	0.725811
0.954107	0.581957
1.76248	0.462421
2.30525	0.336459
2.03014	0.294435
1.14928	0.37936
Figure8L
WT	TSPAN7-KO
2.09895	0.209115
1.6151	0.175988
1.82477	0.143222
1.46029	0.77254
1.3843	0.415522
1.22825	0.369389
