# Supplementary material for: Integrin β1/FAK/SRC signal pathway is involved in autism spectrum disorder in Tspan7 knockout rats
Source: Life Sci Alliance. 2022 Dec 20;6(3):e202201616. doi: 10.26508/lsa.202201616 (PMC9768919; doi:10.26508/lsa.202201616)
Supplement: Supplementary file 15 [file LSA-2022-01616_SdataF9.2.xlsx]

## Sheet: Sheet1
Figure9B
WT				WT-B				WT-activator				Tspan7-/-				Tspan7-/--activator
0.741007	1.0522	1.23885	1.17825	0.129817	0.176161	0.250344	0.055126	1.38771	1.65089	1.90491	2.70604	0.450254	0.838389	0.662901	0.644723	0.918172	1.14015	1.09066	1.30261
Figure9C
WT				WT-B				WT-activator				Tspan7-/-				Tspan7-/--activator
0.853165	0.899414	0.835578	0.867071	0.679845	0.535354	0.734578	0.38348	0.940543	0.951631	0.924262	1.08107	0.78494	0.764318	0.679335	0.516278	1.08229	0.860141	0.914103	0.978696
Figure9D
WT				WT-B				WT-activator				Tspan7-/-				Tspan7-/--activator
1.04943	0.97531	0.913555	1.06961	0.654802	0.799982	0.807823	0.987291	1.22422	1.28378	1.25951	1.7012	0.710908	0.878055	0.836718	0.730274	0.941727	0.985493	0.933936	1.17193
Figure9E
WT				WT-B				WT-activator				Tspan7-/-				Tspan7-/--activator
0.908489	1.08435	1.0192	1.09234	0.787264	0.440009	0.622945	0.398672	1.42538	1.24928	2.4776	1.9826	0.806499	0.772165	0.354992	0.233605	1.31269	0.971451	1.20658	0.822454
Figure9F
WT				WT-B				WT-activator				Tspan7-/-				Tspan7-/--activator
0.937232	0.907332	1.03259	0.996605	0.661421	0.781958	0.897945	0.393266	1.26827	1.18867	1.20561	1.34806	0.64324	0.700811	0.778211	0.272873	1.89211	0.959843	1.0026	1.13188
Figure9H
WT									WT-B									WT-activator									Tspan7-/-									Tspan7-/--activator
136	166	214	308	145	158	172	177	111	75	71	68	86	94	77	80	56	124	253	243	197	179	181	224	272	337	301	122	124	108	103	95	95	45	67	27	237	281	168	114	98	92	93	98	105
